# Supplementary material for: MXene-Functionalized Light-Induced Antimicrobial and Waterproof Polyacrylate Coating for Cementitious Materials Protection
Source: Polymers (Basel). 2023 Apr 27;15(9):2076. doi: 10.3390/polym15092076 (PMC10180540; doi:10.3390/polym15092076)
Supplement: Supplementary file 1 [file polymers-15-02076-s001.zip]

Archive with 1 entries (1 files):
- polymers-2275238-supplementary.pdf
